# Supplementary material for: Atomistic Insights into Halide Double Perovskite Nanocrystals obtained by Multistep Synthesis and Efficient Compositional Engineering
Source: ACS Nano. 2025 Aug 11;19(33):30151–64. doi: 10.1021/acsnano.5c06497 (PMC12392739; doi:10.1021/acsnano.5c06497)
Supplement: Supplementary file 2 [file nn5c06497_si_002.zip]

Archive with 17 entries (16 files):
- CIF_files/
- CIF_files/sol018_Cs2NaInCl6.cif
- __MACOSX/CIF_files/._sol018_Cs2NaInCl6.cif
- CIF_files/sol023_295K_Cs2KInCl6.cif
- __MACOSX/CIF_files/._sol023_295K_Cs2KInCl6.cif
- CIF_files/sol008_Cs2NaAgCl6.cif
- __MACOSX/CIF_files/._sol008_Cs2NaAgCl6.cif
- CIF_files/sol007_Cs2NaAgCl6.cif
- __MACOSX/CIF_files/._sol007_Cs2NaAgCl6.cif
- CIF_files/sol009_Cs2NaAgCl6.cif
- __MACOSX/CIF_files/._sol009_Cs2NaAgCl6.cif
- CIF_files/sol005_Cs2AgInCl6.cif
- __MACOSX/CIF_files/._sol005_Cs2AgInCl6.cif
- CIF_files/CCDC.pdf
- __MACOSX/CIF_files/._CCDC.pdf
- CIF_files/sol023_400K_Cs2KInCl6.cif
- __MACOSX/CIF_files/._sol023_400K_Cs2KInCl6.cif
