# Supplementary material for: Atomistic Insights into Halide Double Perovskite Nanocrystals obtained by Multistep Synthesis and Efficient Compositional Engineering
Source: ACS Nano. 2025 Aug 11;19(33):30151–64. doi: 10.1021/acsnano.5c06497 (PMC12392739; doi:10.1021/acsnano.5c06497)
Supplement: Supplementary file 2 [file nn5c06497_si_002.zip › CIF_files/sol023_295K_Cs2KInCl6.cif]

data_Cs2KInCl6_295K

#==============================================================================

# 2. CRYSTAL DATA

_audit_creation_method           TOPAS-R
_chemical_name_systematic        
;
'Cesium_Potassium_Indium_Chloride'
;
_chemical_name_common            Cesium_Potassium_Indium_Chloride
_chemical_name_mineral           Cesium_Potassium_Indium_Chloride
_chemical_melting_point          ?
_chemical_formula_moiety         'Cs2 K In Cl6'
_chemical_formula_sum            'Cs2 K In Cl6'
_chemical_formula_weight          632.46


loop_
_atom_type_symbol
_atom_type_description
# _atom_type_scat_dispersion_real
# _atom_type_scat_dispersion_imag
_atom_type_scat_source
 'Cl' 'Cl'   'International Tables Vol C Tables 4.2.6.8 and 6.1.1.4'
 'Cs' 'Cs'  'International Tables Vol C Tables 4.2.6.8 and 6.1.1.4'
 'In' 'In' 'International Tables Vol C Tables 4.2.6.8 and 6.1.1.4'
  'K' 'K' 'International Tables Vol C Tables 4.2.6.8 and 6.1.1.4'
_symmetry_cell_setting           Tetragonal
_symmetry_space_group_name_H-M   'I 4/m'
_symmetry_space_group_name_Hall  '-I 4'
_symmetry_Int_Tables_number      87


loop_
_symmetry_equiv_pos_as_xyz
 'x, y, z'
 '-x, -y, z'
 '-y, x, z'
 'y, -x, z'
 'x+1/2, y+1/2, z+1/2'
 '-x+1/2, -y+1/2, z+1/2'
 '-y+1/2, x+1/2, z+1/2'
 'y+1/2, -x+1/2, z+1/2'
 '-x, -y, -z'
 'x, y, -z'
 'y, -x, -z'
 '-y, x, -z'
 '-x+1/2, -y+1/2, -z+1/2'
 'x+1/2, y+1/2, -z+1/2'
 'y+1/2, -x+1/2, -z+1/2'
 '-y+1/2, x+1/2, -z+1/2'


_cell_length_a  16.973490(27)
_cell_length_b  16.973490(27)
_cell_length_c  10.995030(30)
_cell_angle_alpha 90
_cell_angle_beta  90
_cell_angle_gamma 90
_cell_volume 3167.661(13)
_cell_formula_units_Z  10


#==============================================================================

# 3. EXPERIMENTAL DATA

_cell_measurement_temperature    295
_cell_measurement_reflns_used    ?
_cell_measurement_theta_min      2
_cell_measurement_theta_max      58
_diffrn_radiation_type           synchrotron
_diffrn_radiation_wavelength     0.4954431
_diffrn_ambient_temperature      295
_diffrn_measurement_device_type  
;
'ID22 @ European Synchrotron Radiation Facility' 
;

#_pd_calibration_special_details    ?  

_cell_special_details            ?
_exptl_crystal_density_diffrn    3.31538
_exptl_crystal_density_meas      ?
_exptl_crystal_density_method    'not measured'
_exptl_crystal_F_000             2800

# The next five fields are character fields that describe the specimen.

_pd_spec_mounting                
;
capillary mounting with packed powder
;
_pd_spec_mount_mode              transmission # options are 'reflection' 
# or 'transmission'

_pd_spec_shape                   cylinder # options are 'cylinder',
# 'flat_sheet' or 'irregular'

_pd_char_particle_morphology     'collidal nanocrystals'
_pd_char_colour                  white # use ICDD colour descriptions


# The next four fields are normally only needed for transmission experiments.
_exptl_absorpt_coefficient_mu    2.394 #mm-1 due to partial packing 
_exptl_absorpt_correction_type   empirical
_exptl_absorpt_correction_T_min  ?
_exptl_absorpt_correction_T_max  ?
_exptl_absorpt_process_details   'in house radiography and X-ray tracing '

_pd_meas_number_of_points        55601
_pd_meas_2theta_range_min        2.3
_pd_meas_2theta_range_max        57.899999999999999
_pd_meas_2theta_range_inc        0.001


# The following fields are used to identify the programs used.

_computing_data_collection       ?
_computing_cell_refinement       'TOPAS, Bruker AXS 2005, Karlsruhe, Germany'
_computing_data_reduction        ?
_computing_structure_solution    'TOPAS, Bruker AXS 2005, Karlsruhe, Germany'
_computing_structure_refinement  'TOPAS, Bruker AXS 2005, Karlsruhe, Germany'
_computing_molecular_graphics    ?
_computing_publication_material  'TOPAS, Bruker AXS 2005, Karlsruhe, Germany'

#==============================================================================

# 4. REFINEMENT DATA

# Use the next field to give any special details about the fitting of the
# powder pattern.

_pd_proc_ls_profile_function     'fundamental parameters approach'
_pd_proc_ls_background_function  'Chebychev polynomial'
_pd_proc_ls_prof_wR_factor       0.03802
_pd_proc_ls_prof_wR_expected     0.02047
_refine_ls_R_I_factor            0.0317329759

_refine_special_details          ?

_refine_ls_structure_factor_coef Inet
_refine_ls_matrix_type           fullcycle
_refine_ls_weighting_scheme      sigma
_refine_ls_extinction_method     none
_refine_ls_extinction_coef       ?
_refine_ls_number_parameters     45
_refine_ls_number_restraints     0
_refine_ls_number_constraints    0
# The following item is 'CHI squared'
_refine_ls_goodness_of_fit_all   1.857

_refine_ls_restrained_S_all      ?
_refine_ls_restrained_S_obs      ?
_refine_ls_shift/su_max          .001
_refine_ls_shift/su_mean         ?

# The following four items apply to angular dispersive measurements.
# 2theta minimum, maximum and increment (in degrees) are for the 
# intensities used in the refinement.
_pd_proc_2theta_range_min        2.3
_pd_proc_2theta_range_max        35.0
_pd_proc_2theta_range_inc        0.001

loop_

_pd_proc_wavelength
0.35464164

_pd_block_diffractogram_id       ? # The id used for the block
# containing the powder 
# pattern profile (section 11).

# Give appropriate details in the next two text fields.
_pd_proc_info_excluded_regions   ?
_pd_proc_info_data_reduction     ?

loop_
_atom_site_label
_atom_site_type_symbol
_atom_site_symmetry_multiplicity
_atom_site_fract_x
_atom_site_fract_y
_atom_site_fract_z
_atom_site_occupancy
_atom_site_B_iso_or_equiv
Cs1 Cs 4   0.000000     0.5000000     0.25000000 1.000000 3.316(21)
Cs2 Cs 16   0.107370(92) 0.213030(76) 0.277030(71) 1.000000 3.316(21)
In1 In 2   0.000000     0.000000      0.000000 1.000000 0.806(17)
In2 In 8  -0.09383(10)  0.30428(10) 0.5000000 1.000000 0.806(17)
K1 K   2   0.000000     0.000000 0.5000000 1.000000 2.19(10)
K2 K   8   0.25600(25)   0.08402(37) 0.000000 1.000000 2.19(10)
Cl1 Cl 4   0.000000    0.000000    0.23048(85) 1.000000 2.189(28)
Cl2 Cl 16  -0.09245(26) 0.29792(28) 0.27165(28) 1.000000 2.189(28)
Cl3 Cl  8  0.07039(42) 0.12898(34) 0.000000  1.000000 2.189(28)
Cl4 Cl  8 -0.13828(54) 0.44404(47) 0.5000000 1.000000 2.189(28)
Cl5 Cl  8 -0.23645(41) 0.25377(50) 0.5000000 1.000000 2.189(28)
Cl6 Cl  8  0.04618(39) 0.35289(52) 0.5000000 1.000000 2.189(28)
Cl7 Cl  8 -0.04753(59) 0.16643(50) 0.5000000 1.000000 2.189(28)
#==============================================================================
