# Supplementary material for: Atomistic Insights into Halide Double Perovskite Nanocrystals obtained by Multistep Synthesis and Efficient Compositional Engineering
Source: ACS Nano. 2025 Aug 11;19(33):30151–64. doi: 10.1021/acsnano.5c06497 (PMC12392739; doi:10.1021/acsnano.5c06497)
Supplement: Supplementary file 2 [file nn5c06497_si_002.zip › CIF_files/sol007_Cs2NaAgCl6.cif]

data_Cs2Ag0.66Na0.34Cl6

#==============================================================================

# 2. CRYSTAL DATA

_audit_creation_method           TOPAS-R
_chemical_name_systematic        
;
'Cesium_Potassium_Indium_Chloride'
;
_chemical_name_common            Cesium_Silver_Sodium_Indium_Chloride
_chemical_name_mineral           Cesium_Silver_Sodium_Indium_Chloride
_chemical_melting_point          ?
_chemical_formula_moiety         'Cs2 Ag0.66 Na0.34 In Cl6'
_chemical_formula_sum            'Cs2 Ag0.66 Na0.34 In Cl6'
_chemical_formula_weight          672.37

loop_
_atom_type_symbol
_atom_type_description
# _atom_type_scat_dispersion_real
# _atom_type_scat_dispersion_imag
_atom_type_scat_source
 'Cl' 'Cl'   'International Tables Vol C Tables 4.2.6.8 and 6.1.1.4'
 'Cs' 'Cs'  'International Tables Vol C Tables 4.2.6.8 and 6.1.1.4'
 'In' 'In' 'International Tables Vol C Tables 4.2.6.8 and 6.1.1.4'
  'K' 'K' 'International Tables Vol C Tables 4.2.6.8 and 6.1.1.4'
_symmetry_cell_setting           Cubic
_symmetry_space_group_name_H-M   'F m -3 m'
_symmetry_space_group_name_Hall  '-F 4 2 3'
_symmetry_Int_Tables_number      225


loop_
_space_group_symop_id
_symmetry_equiv_pos_as_xyz
1 'z, y, -x'
2 'y, x, -z'
3 'x, z, -y'
4 'z, x, -y'
5 'y, z, -x'
6 'x, y, -z'
7 'z, -y, x'
8 'y, -x, z'
9 'x, -z, y'
10 'z, -x, y'
11 'y, -z, x'
12 'x, -y, z'
13 '-z, y, x'
14 '-y, x, z'
15 '-x, z, y'
16 '-z, x, y'
17 '-y, z, x'
18 '-x, y, z'
19 '-z, -y, -x'
20 '-y, -x, -z'
21 '-x, -z, -y'
22 '-z, -x, -y'
23 '-y, -z, -x'
24 '-x, -y, -z'
25 '-z, -y, x'
26 '-y, -x, z'
27 '-x, -z, y'
28 '-z, -x, y'
29 '-y, -z, x'
30 '-x, -y, z'
31 '-z, y, -x'
32 '-y, x, -z'
33 '-x, z, -y'
34 '-z, x, -y'
35 '-y, z, -x'
36 '-x, y, -z'
37 'z, -y, -x'
38 'y, -x, -z'
39 'x, -z, -y'
40 'z, -x, -y'
41 'y, -z, -x'
42 'x, -y, -z'
43 'z, y, x'
44 'y, x, z'
45 'x, z, y'
46 'z, x, y'
47 'y, z, x'
48 'x, y, z'
49 'z, y+1/2, -x+1/2'
50 'y, x+1/2, -z+1/2'
51 'x, z+1/2, -y+1/2'
52 'z, x+1/2, -y+1/2'
53 'y, z+1/2, -x+1/2'
54 'x, y+1/2, -z+1/2'
55 'z, -y+1/2, x+1/2'
56 'y, -x+1/2, z+1/2'
57 'x, -z+1/2, y+1/2'
58 'z, -x+1/2, y+1/2'
59 'y, -z+1/2, x+1/2'
60 'x, -y+1/2, z+1/2'
61 '-z, y+1/2, x+1/2'
62 '-y, x+1/2, z+1/2'
63 '-x, z+1/2, y+1/2'
64 '-z, x+1/2, y+1/2'
65 '-y, z+1/2, x+1/2'
66 '-x, y+1/2, z+1/2'
67 '-z, -y+1/2, -x+1/2'
68 '-y, -x+1/2, -z+1/2'
69 '-x, -z+1/2, -y+1/2'
70 '-z, -x+1/2, -y+1/2'
71 '-y, -z+1/2, -x+1/2'
72 '-x, -y+1/2, -z+1/2'
73 '-z, -y+1/2, x+1/2'
74 '-y, -x+1/2, z+1/2'
75 '-x, -z+1/2, y+1/2'
76 '-z, -x+1/2, y+1/2'
77 '-y, -z+1/2, x+1/2'
78 '-x, -y+1/2, z+1/2'
79 '-z, y+1/2, -x+1/2'
80 '-y, x+1/2, -z+1/2'
81 '-x, z+1/2, -y+1/2'
82 '-z, x+1/2, -y+1/2'
83 '-y, z+1/2, -x+1/2'
84 '-x, y+1/2, -z+1/2'
85 'z, -y+1/2, -x+1/2'
86 'y, -x+1/2, -z+1/2'
87 'x, -z+1/2, -y+1/2'
88 'z, -x+1/2, -y+1/2'
89 'y, -z+1/2, -x+1/2'
90 'x, -y+1/2, -z+1/2'
91 'z, y+1/2, x+1/2'
92 'y, x+1/2, z+1/2'
93 'x, z+1/2, y+1/2'
94 'z, x+1/2, y+1/2'
95 'y, z+1/2, x+1/2'
96 'x, y+1/2, z+1/2'
97 'z+1/2, y, -x+1/2'
98 'y+1/2, x, -z+1/2'
99 'x+1/2, z, -y+1/2'
100 'z+1/2, x, -y+1/2'
101 'y+1/2, z, -x+1/2'
102 'x+1/2, y, -z+1/2'
103 'z+1/2, -y, x+1/2'
104 'y+1/2, -x, z+1/2'
105 'x+1/2, -z, y+1/2'
106 'z+1/2, -x, y+1/2'
107 'y+1/2, -z, x+1/2'
108 'x+1/2, -y, z+1/2'
109 '-z+1/2, y, x+1/2'
110 '-y+1/2, x, z+1/2'
111 '-x+1/2, z, y+1/2'
112 '-z+1/2, x, y+1/2'
113 '-y+1/2, z, x+1/2'
114 '-x+1/2, y, z+1/2'
115 '-z+1/2, -y, -x+1/2'
116 '-y+1/2, -x, -z+1/2'
117 '-x+1/2, -z, -y+1/2'
118 '-z+1/2, -x, -y+1/2'
119 '-y+1/2, -z, -x+1/2'
120 '-x+1/2, -y, -z+1/2'
121 '-z+1/2, -y, x+1/2'
122 '-y+1/2, -x, z+1/2'
123 '-x+1/2, -z, y+1/2'
124 '-z+1/2, -x, y+1/2'
125 '-y+1/2, -z, x+1/2'
126 '-x+1/2, -y, z+1/2'
127 '-z+1/2, y, -x+1/2'
128 '-y+1/2, x, -z+1/2'
129 '-x+1/2, z, -y+1/2'
130 '-z+1/2, x, -y+1/2'
131 '-y+1/2, z, -x+1/2'
132 '-x+1/2, y, -z+1/2'
133 'z+1/2, -y, -x+1/2'
134 'y+1/2, -x, -z+1/2'
135 'x+1/2, -z, -y+1/2'
136 'z+1/2, -x, -y+1/2'
137 'y+1/2, -z, -x+1/2'
138 'x+1/2, -y, -z+1/2'
139 'z+1/2, y, x+1/2'
140 'y+1/2, x, z+1/2'
141 'x+1/2, z, y+1/2'
142 'z+1/2, x, y+1/2'
143 'y+1/2, z, x+1/2'
144 'x+1/2, y, z+1/2'
145 'z+1/2, y+1/2, -x'
146 'y+1/2, x+1/2, -z'
147 'x+1/2, z+1/2, -y'
148 'z+1/2, x+1/2, -y'
149 'y+1/2, z+1/2, -x'
150 'x+1/2, y+1/2, -z'
151 'z+1/2, -y+1/2, x'
152 'y+1/2, -x+1/2, z'
153 'x+1/2, -z+1/2, y'
154 'z+1/2, -x+1/2, y'
155 'y+1/2, -z+1/2, x'
156 'x+1/2, -y+1/2, z'
157 '-z+1/2, y+1/2, x'
158 '-y+1/2, x+1/2, z'
159 '-x+1/2, z+1/2, y'
160 '-z+1/2, x+1/2, y'
161 '-y+1/2, z+1/2, x'
162 '-x+1/2, y+1/2, z'
163 '-z+1/2, -y+1/2, -x'
164 '-y+1/2, -x+1/2, -z'
165 '-x+1/2, -z+1/2, -y'
166 '-z+1/2, -x+1/2, -y'
167 '-y+1/2, -z+1/2, -x'
168 '-x+1/2, -y+1/2, -z'
169 '-z+1/2, -y+1/2, x'
170 '-y+1/2, -x+1/2, z'
171 '-x+1/2, -z+1/2, y'
172 '-z+1/2, -x+1/2, y'
173 '-y+1/2, -z+1/2, x'
174 '-x+1/2, -y+1/2, z'
175 '-z+1/2, y+1/2, -x'
176 '-y+1/2, x+1/2, -z'
177 '-x+1/2, z+1/2, -y'
178 '-z+1/2, x+1/2, -y'
179 '-y+1/2, z+1/2, -x'
180 '-x+1/2, y+1/2, -z'
181 'z+1/2, -y+1/2, -x'
182 'y+1/2, -x+1/2, -z'
183 'x+1/2, -z+1/2, -y'
184 'z+1/2, -x+1/2, -y'
185 'y+1/2, -z+1/2, -x'
186 'x+1/2, -y+1/2, -z'
187 'z+1/2, y+1/2, x'
188 'y+1/2, x+1/2, z'
189 'x+1/2, z+1/2, y'
190 'z+1/2, x+1/2, y'
191 'y+1/2, z+1/2, x'
192 'x+1/2, y+1/2, z'

_cell_length_a  10.49892(16)
_cell_length_b  10.49892(16)
_cell_length_c  10.49892(16)
_cell_angle_alpha 90
_cell_angle_beta  90
_cell_angle_gamma 90
_cell_volume 1157.269(52)
_cell_formula_units_Z 4

#==============================================================================

# 3. EXPERIMENTAL DATA

_cell_measurement_temperature    298
_cell_measurement_reflns_used    ?
_cell_measurement_theta_min      2
_cell_measurement_theta_max      58
_diffrn_radiation_type           synchrotron
_diffrn_radiation_wavelength     0.35464164
_diffrn_ambient_temperature      298
_diffrn_measurement_device_type  
;
'ID22 @ European Synchrotron Radiation Facility' 
;

#_pd_calibration_special_details    ?  

_cell_special_details            ?
_exptl_crystal_density_diffrn    3.86114
_exptl_crystal_density_meas      ?
_exptl_crystal_density_method    'not measured'
_exptl_crystal_F_000             1183

# The next five fields are character fields that describe the specimen.

_pd_spec_mounting                
;
capillary mounting with packed powder
;
_pd_spec_mount_mode              transmission # options are 'reflection' 
# or 'transmission'

_pd_spec_shape                   cylinder # options are 'cylinder',
# 'flat_sheet' or 'irregular'

_pd_char_particle_morphology     'collidal nanocrystals'
_pd_char_colour                  white # use ICDD colour descriptions


# The next four fields are normally only needed for transmission experiments.
_exptl_absorpt_coefficient_mu    0.06339 #mm-1 due to partial packing 
_exptl_absorpt_correction_type   empirical
_exptl_absorpt_correction_T_min  ?
_exptl_absorpt_correction_T_max  ?
_exptl_absorpt_process_details   'in house radiography and X-ray tracing '

_pd_meas_number_of_points        17801
_pd_meas_2theta_range_min        2.3
_pd_meas_2theta_range_max        37.9
_pd_meas_2theta_range_inc        0.002


# The following fields are used to identify the programs used.

_computing_data_collection       ?
_computing_cell_refinement       'TOPAS, Bruker AXS 2005, Karlsruhe, Germany'
_computing_data_reduction        ?
_computing_structure_solution    'TOPAS, Bruker AXS 2005, Karlsruhe, Germany'
_computing_structure_refinement  'TOPAS, Bruker AXS 2005, Karlsruhe, Germany'
_computing_molecular_graphics    ?
_computing_publication_material  'TOPAS, Bruker AXS 2005, Karlsruhe, Germany'


#==============================================================================

# 4. REFINEMENT DATA

# Use the next field to give any special details about the fitting of the
# powder pattern.

_pd_proc_ls_profile_function     'fundamental parameters approach'
_pd_proc_ls_background_function  'Chebychev polynomial'
_pd_proc_ls_prof_wR_factor       0.09450
_pd_proc_ls_prof_wR_expected     0.06899
_refine_ls_R_I_factor            0.993798066

_refine_special_details          ?

_refine_ls_structure_factor_coef Inet
_refine_ls_matrix_type           fullcycle
_refine_ls_weighting_scheme      sigma
_refine_ls_extinction_method     none
_refine_ls_extinction_coef       ?
_refine_ls_number_parameters     18
_refine_ls_number_restraints     0
_refine_ls_number_constraints    0
# The following item is 'CHI squared'
_refine_ls_goodness_of_fit_all   1.370

_refine_ls_restrained_S_all      ?
_refine_ls_restrained_S_obs      ?
_refine_ls_shift/su_max          .001
_refine_ls_shift/su_mean         ?

# The following four items apply to angular dispersive measurements.
# 2theta minimum, maximum and increment (in degrees) are for the 
# intensities used in the refinement.
_pd_proc_2theta_range_min        2.3
_pd_proc_2theta_range_max        35.0
_pd_proc_2theta_range_inc        0.002

loop_

_pd_proc_wavelength
0.35464164

_pd_block_diffractogram_id       ? # The id used for the block
# containing the powder 
# pattern profile (section 11).

# Give appropriate details in the next two text fields.
_pd_proc_info_excluded_regions   ?
_pd_proc_info_data_reduction     ?


loop_
_atom_site_label
_atom_site_type_symbol
_atom_site_symmetry_multiplicity
_atom_site_fract_x
_atom_site_fract_y
_atom_site_fract_z
_atom_site_occupancy
_atom_site_B_iso_or_equiv
Cs1 Cs   8 0.25 0.25 0.25 1 2.838(28)
Ag1 Ag   4 0 0 0 0.6644(64) 1.588(76)
Na1 Na   4 0 0 0 0.3356(64) 1.588(76)
In1 In   4 0.5 0.5 0.5 1 0.664(39)
Cl1 Cl   24 0.25740(49) 0 0 1 2.118(37)
