# Supplementary material for: Atomistic Insights into Halide Double Perovskite Nanocrystals obtained by Multistep Synthesis and Efficient Compositional Engineering
Source: ACS Nano. 2025 Aug 11;19(33):30151–64. doi: 10.1021/acsnano.5c06497 (PMC12392739; doi:10.1021/acsnano.5c06497)
Supplement: Supplementary file 2 [file nn5c06497_si_002.zip › CIF_files/sol005_Cs2AgInCl6.cif]

data_
_chemical_name_mineral ?Cubic_double_perovskite?
_cell_length_a  10.48581(17)
_cell_length_b  10.48581(17)
_cell_length_c  10.48581(17)
_cell_angle_alpha 90
_cell_angle_beta  90
_cell_angle_gamma 90
_cell_volume 1152.938(58)
loop_
_symmetry_equiv_pos_as_xyz
	'-x, -y, -z'
	'-x, -y, z'
	'-x, -y+1/2, -z+1/2'
	'-x, -y+1/2, z+1/2'
	'-x, -z, -y'
	'-x, -z, y'
	'-x, -z+1/2, -y+1/2'
	'-x, -z+1/2, y+1/2'
	'-x, z, -y'
	'-x, z, y'
	'-x, z+1/2, -y+1/2'
	'-x, z+1/2, y+1/2'
	'-x, y, -z'
	'-x, y, z'
	'-x, y+1/2, -z+1/2'
	'-x, y+1/2, z+1/2'
	'-x+1/2, -y, -z+1/2'
	'-x+1/2, -y, z+1/2'
	'-x+1/2, -y+1/2, -z'
	'-x+1/2, -y+1/2, z'
	'-x+1/2, -z, -y+1/2'
	'-x+1/2, -z, y+1/2'
	'-x+1/2, -z+1/2, -y'
	'-x+1/2, -z+1/2, y'
	'-x+1/2, z, -y+1/2'
	'-x+1/2, z, y+1/2'
	'-x+1/2, z+1/2, -y'
	'-x+1/2, z+1/2, y'
	'-x+1/2, y, -z+1/2'
	'-x+1/2, y, z+1/2'
	'-x+1/2, y+1/2, -z'
	'-x+1/2, y+1/2, z'
	'-y, -x, -z'
	'-y, -x, z'
	'-y, -x+1/2, -z+1/2'
	'-y, -x+1/2, z+1/2'
	'-y, -z, -x'
	'-y, -z, x'
	'-y, -z+1/2, -x+1/2'
	'-y, -z+1/2, x+1/2'
	'-y, z, -x'
	'-y, z, x'
	'-y, z+1/2, -x+1/2'
	'-y, z+1/2, x+1/2'
	'-y, x, -z'
	'-y, x, z'
	'-y, x+1/2, -z+1/2'
	'-y, x+1/2, z+1/2'
	'-y+1/2, -x, -z+1/2'
	'-y+1/2, -x, z+1/2'
	'-y+1/2, -x+1/2, -z'
	'-y+1/2, -x+1/2, z'
	'-y+1/2, -z, -x+1/2'
	'-y+1/2, -z, x+1/2'
	'-y+1/2, -z+1/2, -x'
	'-y+1/2, -z+1/2, x'
	'-y+1/2, z, -x+1/2'
	'-y+1/2, z, x+1/2'
	'-y+1/2, z+1/2, -x'
	'-y+1/2, z+1/2, x'
	'-y+1/2, x, -z+1/2'
	'-y+1/2, x, z+1/2'
	'-y+1/2, x+1/2, -z'
	'-y+1/2, x+1/2, z'
	'-z, -x, -y'
	'-z, -x, y'
	'-z, -x+1/2, -y+1/2'
	'-z, -x+1/2, y+1/2'
	'-z, -y, -x'
	'-z, -y, x'
	'-z, -y+1/2, -x+1/2'
	'-z, -y+1/2, x+1/2'
	'-z, y, -x'
	'-z, y, x'
	'-z, y+1/2, -x+1/2'
	'-z, y+1/2, x+1/2'
	'-z, x, -y'
	'-z, x, y'
	'-z, x+1/2, -y+1/2'
	'-z, x+1/2, y+1/2'
	'-z+1/2, -x, -y+1/2'
	'-z+1/2, -x, y+1/2'
	'-z+1/2, -x+1/2, -y'
	'-z+1/2, -x+1/2, y'
	'-z+1/2, -y, -x+1/2'
	'-z+1/2, -y, x+1/2'
	'-z+1/2, -y+1/2, -x'
	'-z+1/2, -y+1/2, x'
	'-z+1/2, y, -x+1/2'
	'-z+1/2, y, x+1/2'
	'-z+1/2, y+1/2, -x'
	'-z+1/2, y+1/2, x'
	'-z+1/2, x, -y+1/2'
	'-z+1/2, x, y+1/2'
	'-z+1/2, x+1/2, -y'
	'-z+1/2, x+1/2, y'
	'z, -x, -y'
	'z, -x, y'
	'z, -x+1/2, -y+1/2'
	'z, -x+1/2, y+1/2'
	'z, -y, -x'
	'z, -y, x'
	'z, -y+1/2, -x+1/2'
	'z, -y+1/2, x+1/2'
	'z, y, -x'
	'z, y, x'
	'z, y+1/2, -x+1/2'
	'z, y+1/2, x+1/2'
	'z, x, -y'
	'z, x, y'
	'z, x+1/2, -y+1/2'
	'z, x+1/2, y+1/2'
	'z+1/2, -x, -y+1/2'
	'z+1/2, -x, y+1/2'
	'z+1/2, -x+1/2, -y'
	'z+1/2, -x+1/2, y'
	'z+1/2, -y, -x+1/2'
	'z+1/2, -y, x+1/2'
	'z+1/2, -y+1/2, -x'
	'z+1/2, -y+1/2, x'
	'z+1/2, y, -x+1/2'
	'z+1/2, y, x+1/2'
	'z+1/2, y+1/2, -x'
	'z+1/2, y+1/2, x'
	'z+1/2, x, -y+1/2'
	'z+1/2, x, y+1/2'
	'z+1/2, x+1/2, -y'
	'z+1/2, x+1/2, y'
	'y, -x, -z'
	'y, -x, z'
	'y, -x+1/2, -z+1/2'
	'y, -x+1/2, z+1/2'
	'y, -z, -x'
	'y, -z, x'
	'y, -z+1/2, -x+1/2'
	'y, -z+1/2, x+1/2'
	'y, z, -x'
	'y, z, x'
	'y, z+1/2, -x+1/2'
	'y, z+1/2, x+1/2'
	'y, x, -z'
	'y, x, z'
	'y, x+1/2, -z+1/2'
	'y, x+1/2, z+1/2'
	'y+1/2, -x, -z+1/2'
	'y+1/2, -x, z+1/2'
	'y+1/2, -x+1/2, -z'
	'y+1/2, -x+1/2, z'
	'y+1/2, -z, -x+1/2'
	'y+1/2, -z, x+1/2'
	'y+1/2, -z+1/2, -x'
	'y+1/2, -z+1/2, x'
	'y+1/2, z, -x+1/2'
	'y+1/2, z, x+1/2'
	'y+1/2, z+1/2, -x'
	'y+1/2, z+1/2, x'
	'y+1/2, x, -z+1/2'
	'y+1/2, x, z+1/2'
	'y+1/2, x+1/2, -z'
	'y+1/2, x+1/2, z'
	'x, -y, -z'
	'x, -y, z'
	'x, -y+1/2, -z+1/2'
	'x, -y+1/2, z+1/2'
	'x, -z, -y'
	'x, -z, y'
	'x, -z+1/2, -y+1/2'
	'x, -z+1/2, y+1/2'
	'x, z, -y'
	'x, z, y'
	'x, z+1/2, -y+1/2'
	'x, z+1/2, y+1/2'
	'x, y, -z'
	'x, y, z'
	'x, y+1/2, -z+1/2'
	'x, y+1/2, z+1/2'
	'x+1/2, -y, -z+1/2'
	'x+1/2, -y, z+1/2'
	'x+1/2, -y+1/2, -z'
	'x+1/2, -y+1/2, z'
	'x+1/2, -z, -y+1/2'
	'x+1/2, -z, y+1/2'
	'x+1/2, -z+1/2, -y'
	'x+1/2, -z+1/2, y'
	'x+1/2, z, -y+1/2'
	'x+1/2, z, y+1/2'
	'x+1/2, z+1/2, -y'
	'x+1/2, z+1/2, y'
	'x+1/2, y, -z+1/2'
	'x+1/2, y, z+1/2'
	'x+1/2, y+1/2, -z'
	'x+1/2, y+1/2, z'
loop_
_atom_site_label
_atom_site_type_symbol
_atom_site_symmetry_multiplicity
_atom_site_fract_x
_atom_site_fract_y
_atom_site_fract_z
_atom_site_occupancy
_atom_site_B_iso_or_equiv
Cs1 Cs   0 0.25 0.25 0.25 1 2.477(24)
Ag1 Ag   0 0 0 0 1 2.250(63)
In1 In   0 0.5 0.5 0.5 1 0.275(37)
Cl1 Cl   0 0.25309(97) 0 0 1 1.890(32)
